# Supplementary material for: Predicting human protein function with multi-task deep neural networks
Source: PLoS One. 2018 Jun 11;13(6):e0198216. doi: 10.1371/journal.pone.0198216 (PMC5995439; doi:10.1371/journal.pone.0198216)
Supplement: S5 Table — (XLSX) [file pone.0198216.s005.xlsx]

## Sheet: Sheet1
	Precision	Recall	F1	Category
GO0007608	0.949	0.933	0.941	BP
GO0008152	0.938	0.941	0.939	BP
GO0044237	0.936	0.934	0.935	BP
GO0050906	0.947	0.912	0.929	BP
GO0050896	0.86	0.993	0.922	BP
GO0019222	0.919	0.895	0.906	BP
GO0009593	0.922	0.887	0.904	BP
GO0006725	0.874	0.933	0.902	BP
GO0006139	0.854	0.954	0.901	BP
GO0006807	0.864	0.94	0.9	BP
GO0034641	0.853	0.95	0.899	BP
GO0046483	0.868	0.927	0.897	BP
GO0032502	0.906	0.873	0.889	BP
GO0055085	0.954	0.831	0.888	BP
GO0051716	0.829	0.95	0.886	BP
GO0009058	0.833	0.944	0.885	BP
GO0098655	0.957	0.814	0.88	BP
GO0038096	0.878	0.878	0.878	BP
GO0071805	0.907	0.848	0.876	BP
GO0048856	0.908	0.841	0.873	BP
GO0010468	0.882	0.864	0.873	BP
GO0034220	0.969	0.794	0.873	BP
GO0010467	0.858	0.886	0.872	BP
GO0051252	0.902	0.842	0.871	BP
GO2001141	0.878	0.86	0.869	BP
GO1903506	0.859	0.879	0.869	BP
GO0023052	0.766	0.997	0.866	BP
GO0016070	0.855	0.878	0.866	BP
GO0006355	0.876	0.855	0.866	BP
GO0019538	0.82	0.916	0.865	BP
GO0006351	0.818	0.909	0.861	BP
GO0007186	0.922	0.804	0.859	BP
GO0034645	0.846	0.87	0.858	BP
GO0007606	0.856	0.856	0.856	BP
GO0009059	0.795	0.921	0.853	BP
GO0098609	0.831	0.875	0.852	BP
GO0007154	0.855	0.848	0.851	BP
GO0007165	0.85	0.849	0.85	BP
GO0007275	0.913	0.794	0.849	BP
GO0051171	0.901	0.795	0.845	BP
GO0044267	0.775	0.927	0.844	BP
GO0006811	0.948	0.76	0.844	BP
GO0044281	0.795	0.896	0.843	BP
GO0006810	0.904	0.783	0.839	BP
GO0030154	0.853	0.791	0.821	BP
GO0006082	0.734	0.925	0.818	BP
GO0051606	0.897	0.751	0.818	BP
GO0006464	0.767	0.869	0.815	BP
GO0015672	0.904	0.737	0.812	BP
GO0048513	0.892	0.727	0.801	BP
GO0002431	0.75	0.857	0.8	BP
GO0002460	0.917	0.71	0.8	BP
GO0006796	0.798	0.797	0.798	BP
GO0007166	0.899	0.717	0.798	BP
GO0009893	0.853	0.748	0.797	BP
GO0006812	0.938	0.692	0.797	BP
GO0055114	0.743	0.85	0.793	BP
GO0019752	0.704	0.906	0.792	BP
GO0030001	0.928	0.684	0.788	BP
GO0002768	0.833	0.739	0.783	BP
GO0009101	0.741	0.83	0.783	BP
GO0009653	0.922	0.68	0.783	BP
GO0043413	0.716	0.859	0.781	BP
GO0006959	0.787	0.774	0.78	BP
GO0038094	0.804	0.755	0.779	BP
GO0048858	0.795	0.763	0.778	BP
GO0002764	0.847	0.719	0.778	BP
GO0006813	0.921	0.673	0.778	BP
GO0009117	0.709	0.855	0.775	BP
GO0007409	0.839	0.718	0.774	BP
GO0006650	0.735	0.813	0.772	BP
GO0006996	0.776	0.766	0.771	BP
GO0038093	0.775	0.767	0.771	BP
GO0071375	0.8	0.741	0.769	BP
GO0010033	0.767	0.763	0.765	BP
GO0050790	0.791	0.737	0.763	BP
GO0031325	0.826	0.708	0.762	BP
GO0070085	0.724	0.798	0.759	BP
GO0009966	0.812	0.712	0.759	BP
GO0006814	0.789	0.726	0.756	BP
GO1901605	0.674	0.853	0.753	BP
GO0009056	0.694	0.816	0.75	BP
GO0009888	0.851	0.669	0.749	BP
GO0055086	0.717	0.781	0.748	BP
GO0006366	0.852	0.665	0.747	BP
GO0006629	0.784	0.713	0.747	BP
GO0019637	0.782	0.711	0.745	BP
GO0006520	0.65	0.869	0.744	BP
GO0032787	0.691	0.803	0.743	BP
GO0006486	0.661	0.847	0.742	BP
GO0005975	0.754	0.73	0.742	BP
GO0007399	0.798	0.691	0.741	BP
GO0009790	0.885	0.635	0.74	BP
GO0009100	0.71	0.772	0.739	BP
GO0019724	0.791	0.694	0.739	BP
GO0016064	0.861	0.646	0.738	BP
GO0006357	0.86	0.646	0.738	BP
GO0007173	0.814	0.673	0.737	BP
GO0044255	0.738	0.726	0.732	BP
GO0022008	0.812	0.665	0.731	BP
GO0007600	0.794	0.675	0.73	BP
GO0031324	0.805	0.667	0.73	BP
GO0048468	0.832	0.648	0.729	BP
GO0008610	0.787	0.676	0.727	BP
GO0035725	0.933	0.596	0.727	BP
GO0048812	0.783	0.678	0.727	BP
GO0051641	0.86	0.628	0.726	BP
GO0015992	0.755	0.698	0.725	BP
GO0048666	0.846	0.631	0.723	BP
GO0002250	0.684	0.761	0.72	BP
GO0048667	0.762	0.681	0.719	BP
GO0009165	0.622	0.847	0.718	BP
GO0061564	0.733	0.701	0.716	BP
GO0009259	0.702	0.728	0.715	BP
GO0051246	0.787	0.655	0.715	BP
GO0048598	0.77	0.662	0.712	BP
GO0015031	0.736	0.685	0.71	BP
GO0006820	0.788	0.642	0.707	BP
GO0030182	0.808	0.629	0.707	BP
GO0000904	0.768	0.652	0.705	BP
GO0006886	0.722	0.688	0.705	BP
GO0032268	0.798	0.631	0.705	BP
GO0046486	0.848	0.602	0.704	BP
GO0071310	0.737	0.667	0.7	BP
GO0072376	0.875	0.583	0.7	BP
GO0048699	0.846	0.596	0.699	BP
GO0006397	0.685	0.707	0.696	BP
GO0006066	0.747	0.646	0.693	BP
GO0006631	0.714	0.671	0.692	BP
GO0043009	0.727	0.659	0.691	BP
GO0006163	0.713	0.671	0.691	BP
GO0006644	0.944	0.543	0.689	BP
GO0031175	0.822	0.589	0.686	BP
GO0009887	0.789	0.603	0.684	BP
GO0008104	0.881	0.558	0.683	BP
GO0051649	0.858	0.567	0.683	BP
GO0046907	0.838	0.576	0.683	BP
GO1902531	0.815	0.586	0.682	BP
GO0008380	0.724	0.643	0.681	BP
GO0045944	0.772	0.609	0.681	BP
GO0046395	0.565	0.857	0.681	BP
GO0050877	0.787	0.599	0.68	BP
GO0010628	0.792	0.591	0.677	BP
GO0048568	0.805	0.583	0.676	BP
GO0001932	0.736	0.624	0.675	BP
GO0042325	0.779	0.596	0.675	BP
GO0006414	0.853	0.558	0.674	BP
GO0016310	0.74	0.616	0.672	BP
GO0007264	0.721	0.628	0.671	BP
GO0006508	0.67	0.669	0.67	BP
GO0045184	0.884	0.538	0.669	BP
GO0032990	0.783	0.583	0.669	BP
GO0010557	0.771	0.589	0.668	BP
GO0030003	0.784	0.58	0.667	BP
GO0043434	0.767	0.589	0.667	BP
GO0043687	0.682	0.652	0.667	BP
GO0002682	0.813	0.563	0.666	BP
GO0060429	0.829	0.556	0.665	BP
GO0006412	0.538	0.872	0.665	BP
GO0048729	0.783	0.577	0.664	BP
GO0051603	0.691	0.639	0.664	BP
GO0002009	0.807	0.563	0.663	BP
GO0015711	0.811	0.561	0.663	BP
GO0030198	0.75	0.594	0.663	BP
GO0051186	0.659	0.667	0.663	BP
GO0055065	0.608	0.726	0.662	BP
GO0045087	0.694	0.631	0.661	BP
GO0046474	0.609	0.722	0.661	BP
GO0035295	0.786	0.568	0.659	BP
GO0000122	0.79	0.565	0.659	BP
GO0044265	0.8	0.559	0.658	BP
GO0046488	0.889	0.522	0.658	BP
GO0007155	0.803	0.557	0.657	BP
GO0009116	0.793	0.561	0.657	BP
GO0050776	0.799	0.558	0.657	BP
GO0019941	0.889	0.52	0.656	BP
GO0034613	0.78	0.566	0.656	BP
GO0006955	0.766	0.573	0.656	BP
GO0002684	0.783	0.564	0.656	BP
GO0006468	0.754	0.58	0.655	BP
GO0051174	0.788	0.558	0.653	BP
GO0002429	0.738	0.585	0.653	BP
GO0006875	0.57	0.757	0.651	BP
GO0015849	0.784	0.556	0.65	BP
GO0002376	0.794	0.549	0.649	BP
GO0016192	0.779	0.556	0.649	BP
GO0031328	0.853	0.523	0.649	BP
GO0035556	0.755	0.568	0.648	BP
GO0010629	0.759	0.562	0.646	BP
GO0046777	0.698	0.6	0.645	BP
GO0045333	0.818	0.529	0.643	BP
GO0035239	0.573	0.732	0.643	BP
GO0045892	0.824	0.525	0.642	BP
GO0009967	0.698	0.593	0.641	BP
GO0050801	0.769	0.55	0.641	BP
GO0002443	0.707	0.586	0.641	BP
GO0070613	0.792	0.538	0.64	BP
GO0038095	0.52	0.831	0.64	BP
GO0046578	0.745	0.559	0.639	BP
GO0045893	0.888	0.499	0.639	BP
GO0043086	0.718	0.571	0.636	BP
GO1901653	0.716	0.571	0.636	BP
GO0006511	0.633	0.633	0.633	BP
GO0007167	0.719	0.561	0.63	BP
GO0030163	0.739	0.547	0.628	BP
GO0006396	0.672	0.59	0.628	BP
GO0010466	0.5	0.843	0.628	BP
GO0032870	0.68	0.582	0.627	BP
GO0009792	0.821	0.506	0.626	BP
GO0010955	0.556	0.711	0.624	BP
GO0007159	0.787	0.514	0.622	BP
GO0071593	0.638	0.607	0.622	BP
GO0043087	0.708	0.554	0.622	BP
GO0032269	0.838	0.493	0.621	BP
GO0050778	0.748	0.53	0.62	BP
GO0051248	0.822	0.498	0.62	BP
GO0006952	0.758	0.524	0.62	BP
GO0051345	0.618	0.621	0.62	BP
GO0044257	0.795	0.507	0.619	BP
GO0006909	0.722	0.542	0.619	BP
GO0006413	0.882	0.476	0.619	BP
GO0046942	0.872	0.479	0.618	BP
GO0030203	0.617	0.617	0.617	BP
GO0022402	0.602	0.629	0.615	BP
GO0006873	0.698	0.549	0.615	BP
GO0009890	0.768	0.511	0.614	BP
GO0016337	0.813	0.492	0.613	BP
GO0006898	0.71	0.538	0.613	BP
GO0001934	0.686	0.553	0.612	BP
GO0006643	0.667	0.566	0.612	BP
GO0007049	0.717	0.532	0.611	BP
GO0043085	0.697	0.543	0.61	BP
GO0015980	0.694	0.543	0.61	BP
GO0043241	0.926	0.455	0.61	BP
GO0007169	0.722	0.525	0.608	BP
GO0055074	0.755	0.506	0.606	BP
GO0030155	0.719	0.522	0.605	BP
GO0009605	0.758	0.503	0.605	BP
GO0043161	0.6	0.608	0.604	BP
GO0071417	0.851	0.467	0.603	BP
GO0010941	0.714	0.522	0.603	BP
GO0030030	0.81	0.479	0.602	BP
GO0043547	0.606	0.595	0.601	BP
GO0060562	0.71	0.518	0.599	BP
GO0007268	0.708	0.518	0.599	BP
GO0045861	0.529	0.688	0.598	BP
GO1901652	0.681	0.533	0.598	BP
GO0015698	0.563	0.635	0.597	BP
GO0048562	0.78	0.481	0.595	BP
GO0009725	0.786	0.478	0.595	BP
GO0051247	0.795	0.472	0.593	BP
GO0010243	0.825	0.461	0.591	BP
GO0042110	0.705	0.508	0.59	BP
GO0008654	0.875	0.444	0.589	BP
GO0048646	0.791	0.47	0.589	BP
GO0032318	0.656	0.535	0.589	BP
GO0042981	0.703	0.505	0.588	BP
GO0052547	0.532	0.655	0.587	BP
GO1903507	0.737	0.488	0.587	BP
GO0006401	0.69	0.509	0.586	BP
GO0030162	0.865	0.441	0.585	BP
GO0051056	0.722	0.491	0.584	BP
GO0000375	0.648	0.53	0.583	BP
GO0055082	0.664	0.518	0.582	BP
GO0010498	0.631	0.539	0.582	BP
GO0050867	0.81	0.453	0.581	BP
GO0043062	0.54	0.629	0.581	BP
GO0050863	0.692	0.5	0.581	BP
GO0072594	0.927	0.422	0.58	BP
GO0022409	0.66	0.517	0.579	BP
GO0043410	0.764	0.466	0.579	BP
GO0022613	0.578	0.578	0.578	BP
GO0006605	0.918	0.421	0.577	BP
GO0001822	0.744	0.471	0.577	BP
GO0006259	0.646	0.519	0.575	BP
GO1902533	0.724	0.477	0.575	BP
GO0030335	0.688	0.494	0.575	BP
GO0045860	0.765	0.459	0.574	BP
GO0030258	0.538	0.609	0.571	BP
GO0042127	0.706	0.479	0.571	BP
GO0045859	0.754	0.459	0.571	BP
GO0016567	0.82	0.437	0.57	BP
GO0001944	0.685	0.488	0.57	BP
GO0034109	0.5	0.662	0.57	BP
GO0034660	0.453	0.767	0.57	BP
GO0016071	0.678	0.488	0.567	BP
GO0051128	0.708	0.472	0.567	BP
GO0038127	0.609	0.528	0.566	BP
GO0006399	0.493	0.655	0.563	BP
GO0042327	0.77	0.443	0.562	BP
GO0019725	0.712	0.464	0.562	BP
GO0007417	0.707	0.464	0.561	BP
GO0042278	0.705	0.463	0.559	BP
GO0001568	0.733	0.451	0.558	BP
GO0007420	0.693	0.465	0.556	BP
GO0022407	0.672	0.474	0.556	BP
GO0007010	0.809	0.422	0.555	BP
GO0006325	0.717	0.453	0.555	BP
GO0042592	0.704	0.458	0.555	BP
GO0006790	0.536	0.571	0.553	BP
GO0034112	0.446	0.725	0.552	BP
GO0022607	0.734	0.442	0.552	BP
GO0032270	0.733	0.442	0.551	BP
GO0003006	0.577	0.524	0.55	BP
GO0007389	0.743	0.433	0.547	BP
GO0008543	0.656	0.467	0.545	BP
GO0050865	0.493	0.608	0.545	BP
GO0023014	0.533	0.556	0.544	BP
GO0050900	0.536	0.552	0.544	BP
GO0048011	0.642	0.472	0.544	BP
GO0001501	0.694	0.447	0.544	BP
GO0006367	0.595	0.5	0.543	BP
GO0033554	0.549	0.535	0.542	BP
GO0007267	0.607	0.489	0.542	BP
GO0072358	0.746	0.425	0.542	BP
GO1903047	0.682	0.449	0.542	BP
GO0051276	0.632	0.471	0.539	BP
GO0006874	0.61	0.48	0.537	BP
GO0045595	0.757	0.414	0.535	BP
GO0045321	0.746	0.416	0.534	BP
GO0007265	0.542	0.525	0.533	BP
GO0007596	0.548	0.519	0.533	BP
GO0040012	0.724	0.422	0.533	BP
GO0006897	0.519	0.547	0.533	BP
GO0032446	0.624	0.464	0.532	BP
GO0070489	0.758	0.41	0.532	BP
GO0048863	0.717	0.418	0.528	BP
GO0000956	0.731	0.413	0.528	BP
GO0007423	0.627	0.454	0.527	BP
GO2000147	0.691	0.422	0.524	BP
GO0033993	0.672	0.428	0.523	BP
GO0032869	0.667	0.429	0.522	BP
GO0052548	0.741	0.402	0.521	BP
GO0006816	0.765	0.394	0.52	BP
GO0033674	0.639	0.437	0.519	BP
GO0018108	0.393	0.764	0.519	BP
GO0032320	0.618	0.447	0.519	BP
GO0033365	0.55	0.489	0.518	BP
GO0043269	0.515	0.518	0.517	BP
GO0051346	0.813	0.379	0.517	BP
GO0010951	0.407	0.706	0.516	BP
GO0048514	0.732	0.398	0.516	BP
GO0006402	0.76	0.388	0.514	BP
GO0043624	0.392	0.745	0.514	BP
GO0019439	0.48	0.55	0.513	BP
GO0000209	0.629	0.431	0.512	BP
GO0050878	0.532	0.488	0.509	BP
GO0032868	0.652	0.417	0.508	BP
GO0001655	0.795	0.373	0.508	BP
GO0043405	0.623	0.429	0.508	BP
GO0007599	0.422	0.636	0.508	BP
GO0007411	0.616	0.429	0.506	BP
GO0032147	0.646	0.413	0.504	BP
GO0031401	0.779	0.373	0.504	BP
GO0009968	0.665	0.404	0.502	BP
GO0043408	0.68	0.398	0.502	BP
GO0006352	0.41	0.641	0.5	BP
GO0032321	0.595	0.431	0.5	BP
GO0045165	0.427	0.603	0.5	BP
GO0060322	0.683	0.394	0.5	BP
GO0045785	0.448	0.559	0.498	BP
GO0042742	0.37	0.755	0.497	BP
GO0048878	0.69	0.387	0.496	BP
GO0048608	0.672	0.387	0.491	BP
GO0034765	0.656	0.393	0.491	BP
GO0018193	0.629	0.403	0.491	BP
GO0032319	0.6	0.414	0.49	BP
GO0009607	0.714	0.37	0.488	BP
GO0035023	0.536	0.448	0.488	BP
GO0040017	0.679	0.379	0.486	BP
GO0045597	0.536	0.446	0.486	BP
GO0007548	0.566	0.423	0.484	BP
GO0043406	0.558	0.421	0.48	BP
GO0051480	0.571	0.408	0.476	BP
GO0006091	0.647	0.376	0.476	BP
GO0000278	0.703	0.356	0.473	BP
GO0006974	0.602	0.388	0.472	BP
GO0072001	0.569	0.403	0.472	BP
GO0006281	0.398	0.576	0.471	BP
GO0000165	0.376	0.625	0.47	BP
GO0016311	0.495	0.447	0.469	BP
GO0034097	0.586	0.391	0.469	BP
GO0006461	0.674	0.358	0.468	BP
GO0010876	0.636	0.368	0.467	BP
GO0051348	0.362	0.647	0.464	BP
GO0007005	0.5	0.429	0.462	BP
GO0016477	0.667	0.353	0.462	BP
GO0051249	0.625	0.365	0.461	BP
GO0043603	0.473	0.448	0.46	BP
GO0061458	0.523	0.411	0.46	BP
GO0001763	0.588	0.377	0.46	BP
GO0006954	0.486	0.433	0.458	BP
GO0030111	0.542	0.395	0.457	BP
GO0051726	0.58	0.376	0.456	BP
GO0051707	0.643	0.352	0.455	BP
GO0044344	0.444	0.462	0.453	BP
GO0007346	0.667	0.342	0.452	BP
GO0071345	0.436	0.469	0.452	BP
GO0009617	0.609	0.359	0.452	BP
GO0019221	0.745	0.324	0.452	BP
GO0030855	0.598	0.363	0.452	BP
GO0072657	0.521	0.398	0.451	BP
GO0060548	0.705	0.329	0.449	BP
GO0038179	0.706	0.329	0.449	BP
GO0048002	0.68	0.333	0.447	BP
GO0060271	0.607	0.354	0.447	BP
GO0007018	0.482	0.415	0.446	BP
GO0016568	0.542	0.379	0.446	BP
GO0046649	0.567	0.366	0.444	BP
GO0050870	0.344	0.627	0.444	BP
GO0070925	0.588	0.357	0.444	BP
GO0044772	0.6	0.351	0.443	BP
GO0001817	0.708	0.322	0.442	BP
GO0010564	0.495	0.397	0.441	BP
GO0007017	0.684	0.323	0.439	BP
GO0001775	0.615	0.341	0.439	BP
GO0016482	0.76	0.308	0.438	BP
GO0048545	0.549	0.364	0.438	BP
GO2000145	0.679	0.323	0.438	BP
GO0007015	0.512	0.382	0.438	BP
GO0071396	0.442	0.433	0.438	BP
GO0008284	0.673	0.32	0.433	BP
GO0007507	0.591	0.342	0.433	BP
GO0043281	0.436	0.429	0.432	BP
GO0071363	0.549	0.357	0.432	BP
GO0030031	0.714	0.308	0.43	BP
GO0023057	0.635	0.325	0.43	BP
GO0019882	0.346	0.563	0.429	BP
GO0090150	0.857	0.286	0.429	BP
GO0061138	0.667	0.314	0.427	BP
GO0000226	0.644	0.319	0.426	BP
GO0071407	0.674	0.312	0.426	BP
GO0045089	0.654	0.315	0.425	BP
GO0051270	0.74	0.297	0.424	BP
GO0006869	0.8	0.286	0.421	BP
GO0048193	0.406	0.438	0.421	BP
GO0010565	0.69	0.301	0.419	BP
GO0030036	0.615	0.315	0.417	BP
GO0061024	0.642	0.306	0.415	BP
GO0016050	0.581	0.321	0.414	BP
GO0040011	0.734	0.287	0.413	BP
GO0001525	0.578	0.321	0.413	BP
GO0021953	0.667	0.298	0.412	BP
GO0001933	0.475	0.363	0.411	BP
GO0006338	0.419	0.4	0.409	BP
GO0071902	0.482	0.355	0.409	BP
GO0032940	0.495	0.346	0.407	BP
GO0051046	0.504	0.341	0.407	BP
GO0050907	0.257	0.976	0.407	BP
GO0030334	0.618	0.301	0.405	BP
GO0033673	0.426	0.377	0.4	BP
GO0051301	0.541	0.317	0.4	BP
GO0001654	0.527	0.319	0.397	BP
GO0090305	0.561	0.307	0.397	BP
GO0032259	0.374	0.421	0.396	BP
GO0061448	0.5	0.328	0.396	BP
GO0060284	0.688	0.277	0.396	BP
GO0050911	0.246	1	0.395	BP
GO0000398	0.261	0.8	0.394	BP
GO0019318	0.276	0.685	0.394	BP
GO0006915	0.597	0.294	0.394	BP
GO0046903	0.544	0.308	0.394	BP
GO0030029	0.474	0.336	0.393	BP
GO0006913	0.643	0.281	0.391	BP
GO0043069	0.607	0.288	0.39	BP
GO0006457	0.368	0.412	0.389	BP
GO0006575	0.455	0.339	0.388	BP
GO0048870	0.471	0.329	0.387	BP
GO0051260	0.525	0.304	0.385	BP
GO0008544	0.571	0.29	0.385	BP
GO0000082	0.358	0.413	0.384	BP
GO0016042	0.512	0.304	0.382	BP
GO0051640	0.483	0.315	0.381	BP
GO0043066	0.716	0.259	0.38	BP
GO0060485	0.441	0.333	0.38	BP
GO0071774	0.349	0.415	0.379	BP
GO0005996	0.563	0.286	0.379	BP
GO0051050	0.598	0.276	0.378	BP
GO0045137	0.291	0.536	0.377	BP
GO0045088	0.442	0.329	0.377	BP
GO0033043	0.48	0.309	0.376	BP
GO0016570	0.5	0.297	0.372	BP
GO0009615	0.429	0.328	0.372	BP
GO0044262	0.447	0.315	0.37	BP
GO0043623	0.403	0.337	0.367	BP
GO0045596	0.527	0.282	0.367	BP
GO0006470	0.385	0.351	0.367	BP
GO0006935	0.584	0.266	0.366	BP
GO0012501	0.594	0.263	0.365	BP
GO0042176	0.519	0.28	0.364	BP
GO0048705	0.682	0.246	0.361	BP
GO0009405	0.488	0.286	0.36	BP
GO0006887	0.455	0.298	0.36	BP
GO0032970	0.418	0.315	0.359	BP
GO0042391	0.467	0.292	0.359	BP
GO0001819	0.459	0.292	0.357	BP
GO0045786	0.608	0.25	0.354	BP
GO0006469	0.243	0.649	0.354	BP
GO0008015	0.46	0.288	0.354	BP
GO0051090	0.531	0.265	0.354	BP
GO0060173	0.545	0.261	0.353	BP
GO0016197	0.484	0.273	0.349	BP
GO0007067	0.639	0.24	0.348	BP
GO0042254	0.236	0.63	0.343	BP
GO0051169	0.45	0.277	0.343	BP
GO0001701	0.491	0.263	0.342	BP
GO0030097	0.618	0.236	0.342	BP
GO0016055	0.386	0.306	0.341	BP
GO0008202	0.419	0.286	0.34	BP
GO0009582	0.579	0.239	0.338	BP
GO0040013	0.405	0.288	0.337	BP
GO0009611	0.511	0.25	0.336	BP
GO0009952	0.469	0.259	0.333	BP
GO0030522	0.438	0.269	0.333	BP
GO1900180	0.55	0.239	0.333	BP
GO0001558	0.489	0.25	0.331	BP
GO0050767	0.547	0.236	0.33	BP
GO0016032	0.603	0.224	0.326	BP
GO0050730	0.375	0.288	0.326	BP
GO0014070	0.6	0.222	0.324	BP
GO0010975	0.393	0.275	0.324	BP
GO0044770	0.297	0.346	0.32	BP
GO0048732	0.429	0.252	0.318	BP
GO0051259	0.45	0.245	0.318	BP
GO0032956	0.408	0.26	0.317	BP
GO0007611	0.239	0.464	0.315	BP
GO0045732	0.5	0.228	0.313	BP
GO1901990	0.542	0.22	0.313	BP
GO0051223	0.468	0.235	0.313	BP
GO0061061	0.529	0.22	0.31	BP
GO0050727	0.365	0.264	0.306	BP
GO0008406	0.419	0.241	0.306	BP
GO0042060	0.556	0.211	0.306	BP
GO0031667	0.439	0.234	0.305	BP
GO0045216	0.267	0.356	0.305	BP
GO0022414	0.789	0.188	0.304	BP
GO0010608	0.5	0.218	0.304	BP
GO0006936	0.32	0.286	0.302	BP
GO0097190	0.423	0.232	0.299	BP
GO0010256	0.371	0.25	0.299	BP
GO0002521	0.315	0.284	0.299	BP
GO0043122	0.438	0.222	0.295	BP
GO0070372	0.298	0.292	0.295	BP
GO0051272	0.465	0.215	0.294	BP
GO0044702	0.925	0.174	0.293	BP
GO0051493	0.471	0.212	0.293	BP
GO0007162	0.371	0.241	0.292	BP
GO0051656	0.221	0.429	0.291	BP
GO0050890	0.424	0.219	0.289	BP
GO0010720	0.525	0.198	0.288	BP
GO0019058	0.274	0.293	0.283	BP
GO0060627	0.382	0.223	0.282	BP
GO0007059	0.318	0.25	0.28	BP
GO0050708	0.349	0.232	0.278	BP
GO0048864	0.406	0.21	0.277	BP
GO0050678	0.455	0.197	0.275	BP
GO0045765	0.423	0.204	0.275	BP
GO0043583	0.556	0.179	0.27	BP
GO0030323	0.355	0.216	0.268	BP
GO0010817	0.226	0.328	0.268	BP
GO0007178	0.444	0.19	0.267	BP
GO0045664	0.44	0.186	0.262	BP
GO0051048	0.375	0.2	0.261	BP
GO0040008	0.392	0.195	0.261	BP
GO0042493	0.514	0.171	0.257	BP
GO0032872	0.314	0.216	0.256	BP
GO0009612	0.273	0.24	0.255	BP
GO2000021	0.346	0.2	0.254	BP
GO0009416	0.381	0.184	0.248	BP
GO0097193	0.471	0.167	0.246	BP
GO0007093	0.163	0.444	0.238	BP
GO0050795	0.375	0.173	0.237	BP
GO0031589	0.25	0.222	0.235	BP
GO0034976	0.239	0.229	0.234	BP
GO0051924	0.286	0.196	0.233	BP
GO0051051	0.34	0.168	0.225	BP
GO0060828	0.385	0.159	0.225	BP
GO0071559	0.216	0.234	0.224	BP
GO0031344	0.444	0.15	0.224	BP
GO0006310	0.226	0.211	0.218	BP
GO0051271	0.364	0.151	0.213	BP
GO0090068	0.323	0.159	0.213	BP
GO0019953	0.852	0.118	0.207	BP
GO0043123	0.318	0.143	0.197	BP
GO0007283	0.7	0.113	0.194	BP
GO0030278	0.269	0.146	0.189	BP
GO0051302	0.333	0.129	0.186	BP
GO0007517	0.333	0.125	0.182	BP
GO0042594	0.212	0.149	0.175	BP
GO0006417	0.333	0.118	0.175	BP
GO0001818	0.333	0.111	0.167	BP
GO0046883	0.242	0.121	0.162	BP
GO0043270	0.194	0.13	0.156	BP
GO0048232	0.387	0.097	0.155	BP
GO0050768	0.417	0.089	0.147	BP
GO0001503	0.4	0.088	0.145	BP
GO0045666	0.261	0.094	0.138	BP
GO0006979	0.348	0.083	0.134	BP
GO0051222	0.304	0.085	0.133	BP
GO0007610	0.714	0.073	0.132	BP
GO0050792	0.286	0.085	0.131	BP
GO0048589	0.208	0.083	0.119	BP
GO0016485	0.3	0.048	0.082	BP
GO0032504	0.455	0.025	0.048	BP
GO0040007	0	0	0	BP
GO0004984	0.966	1	0.983	MF
GO0004930	0.953	0.949	0.951	MF
GO0015075	0.954	0.918	0.936	MF
GO0008514	0.956	0.915	0.935	MF
GO0003824	0.884	0.976	0.927	MF
GO0004888	0.938	0.913	0.925	MF
GO0022857	0.963	0.89	0.925	MF
GO0008324	0.969	0.883	0.924	MF
GO0046873	0.932	0.912	0.922	MF
GO0022890	0.964	0.883	0.922	MF
GO0022843	0.935	0.896	0.915	MF
GO0022891	0.968	0.867	0.915	MF
GO0097159	0.887	0.941	0.913	MF
GO0038023	0.96	0.866	0.91	MF
GO0000982	0.921	0.897	0.909	MF
GO0015079	0.951	0.867	0.907	MF
GO0005261	0.944	0.866	0.903	MF
GO0001077	0.92	0.868	0.893	MF
GO0015267	0.926	0.846	0.884	MF
GO0001228	0.909	0.857	0.882	MF
GO0008509	0.863	0.882	0.872	MF
GO0005216	0.965	0.793	0.871	MF
GO0043565	0.958	0.798	0.87	MF
GO0003676	0.873	0.864	0.869	MF
GO0004872	0.927	0.816	0.868	MF
GO0016787	0.8	0.947	0.867	MF
GO0003677	0.843	0.88	0.861	MF
GO0043169	0.777	0.964	0.86	MF
GO0046872	0.782	0.95	0.858	MF
GO0001012	0.955	0.778	0.857	MF
GO0004252	0.844	0.871	0.857	MF
GO0000166	0.78	0.944	0.854	MF
GO0003700	0.935	0.78	0.85	MF
GO0017076	0.783	0.93	0.85	MF
GO0005244	0.864	0.836	0.85	MF
GO0000976	0.925	0.786	0.85	MF
GO0000981	0.92	0.788	0.849	MF
GO0036094	0.805	0.893	0.847	MF
GO0032549	0.76	0.946	0.843	MF
GO0001883	0.761	0.943	0.842	MF
GO0015077	0.97	0.74	0.84	MF
GO0016740	0.797	0.883	0.838	MF
GO0000977	0.932	0.759	0.837	MF
GO0035639	0.758	0.93	0.835	MF
GO0015276	0.826	0.844	0.835	MF
GO0001071	0.924	0.761	0.835	MF
GO0001882	0.742	0.946	0.832	MF
GO0015293	0.712	1	0.832	MF
GO0044212	0.946	0.728	0.823	MF
GO0000987	0.851	0.792	0.82	MF
GO0030554	0.78	0.858	0.817	MF
GO0008236	0.8	0.833	0.816	MF
GO0003823	0.766	0.86	0.81	MF
GO0005215	0.953	0.703	0.809	MF
GO0004871	0.941	0.708	0.808	MF
GO0003779	0.793	0.81	0.801	MF
GO0005102	0.831	0.767	0.798	MF
GO0005524	0.725	0.88	0.795	MF
GO0000978	0.923	0.696	0.793	MF
GO0008092	0.85	0.744	0.793	MF
GO0015081	0.892	0.702	0.786	MF
GO0008134	0.706	0.876	0.782	MF
GO0003735	0.862	0.704	0.775	MF
GO0004674	0.787	0.752	0.769	MF
GO0017171	0.783	0.74	0.761	MF
GO0032403	0.836	0.696	0.76	MF
GO0016818	0.807	0.711	0.756	MF
GO0016772	0.801	0.706	0.75	MF
GO0015631	0.814	0.695	0.75	MF
GO0005096	0.778	0.724	0.75	MF
GO0019900	0.728	0.77	0.748	MF
GO0017111	0.735	0.761	0.748	MF
GO0016301	0.794	0.705	0.747	MF
GO0004672	0.645	0.87	0.741	MF
GO0016773	0.79	0.696	0.74	MF
GO0008017	0.635	0.871	0.735	MF
GO0031267	0.712	0.746	0.729	MF
GO0001159	0.8	0.667	0.727	MF
GO0050839	0.8	0.667	0.727	MF
GO0003723	0.675	0.78	0.724	MF
GO0016462	0.844	0.627	0.719	MF
GO0016491	0.59	0.913	0.717	MF
GO0008233	0.847	0.621	0.716	MF
GO0005125	0.58	0.935	0.716	MF
GO0016817	0.886	0.599	0.715	MF
GO0008083	0.57	0.925	0.705	MF
GO0020037	0.821	0.615	0.703	MF
GO0016887	0.723	0.683	0.702	MF
GO0046914	0.766	0.646	0.701	MF
GO0016758	0.649	0.75	0.696	MF
GO0004713	0.686	0.7	0.693	MF
GO0030695	0.78	0.621	0.692	MF
GO0019904	0.714	0.671	0.692	MF
GO0004175	0.568	0.862	0.685	MF
GO0005126	0.62	0.76	0.683	MF
GO0005525	0.758	0.619	0.682	MF
GO0019901	0.748	0.626	0.681	MF
GO0005509	0.746	0.627	0.681	MF
GO0032561	0.752	0.614	0.676	MF
GO0000975	0.88	0.546	0.674	MF
GO0005506	0.868	0.55	0.673	MF
GO0001664	0.694	0.652	0.672	MF
GO0005198	0.828	0.548	0.659	MF
GO0051020	0.6	0.727	0.658	MF
GO0008237	0.778	0.568	0.656	MF
GO0042623	0.667	0.644	0.655	MF
GO0004866	0.897	0.5	0.642	MF
GO0003924	0.598	0.662	0.628	MF
GO0017016	0.613	0.644	0.628	MF
GO0016791	0.616	0.629	0.622	MF
GO0016757	0.625	0.619	0.622	MF
GO0008270	0.785	0.506	0.615	MF
GO0044822	0.571	0.651	0.608	MF
GO0005085	0.712	0.529	0.607	MF
GO0005083	0.767	0.5	0.606	MF
GO0030414	0.923	0.444	0.6	MF
GO0003774	0.659	0.551	0.6	MF
GO0048037	0.469	0.822	0.597	MF
GO0046982	0.695	0.518	0.594	MF
GO0042578	0.676	0.527	0.592	MF
GO0016747	0.686	0.507	0.583	MF
GO0016788	0.637	0.516	0.57	MF
GO0005516	0.471	0.702	0.564	MF
GO0008234	0.683	0.475	0.56	MF
GO0004842	0.616	0.511	0.559	MF
GO0031625	0.675	0.466	0.551	MF
GO0030234	0.771	0.423	0.546	MF
GO0008047	0.735	0.433	0.545	MF
GO0016705	0.462	0.632	0.533	MF
GO0016874	0.537	0.518	0.527	MF
GO0000988	0.78	0.395	0.525	MF
GO0004721	0.5	0.541	0.52	MF
GO0005539	0.528	0.5	0.514	MF
GO0044389	0.565	0.441	0.495	MF
GO0019787	0.786	0.351	0.485	MF
GO0016853	0.451	0.516	0.481	MF
GO0050662	0.385	0.592	0.467	MF
GO0004857	0.846	0.317	0.462	MF
GO0016746	0.625	0.345	0.444	MF
GO0030246	0.617	0.341	0.439	MF
GO0008289	0.785	0.287	0.42	MF
GO0008168	0.389	0.449	0.417	MF
GO0000287	0.433	0.394	0.413	MF
GO0004386	0.287	0.644	0.397	MF
GO0016810	0.274	0.711	0.395	MF
GO0016829	0.411	0.377	0.393	MF
GO0042277	0.488	0.328	0.392	MF
GO0003712	0.783	0.24	0.367	MF
GO0000989	0.717	0.236	0.355	MF
GO0043566	0.321	0.351	0.335	MF
GO0016779	0.48	0.25	0.329	MF
GO0035091	0.452	0.246	0.318	MF
GO0003713	0.429	0.188	0.261	MF
GO0005543	0.471	0.174	0.254	MF
GO0004518	0.286	0.219	0.248	MF
GO0005057	0.24	0.255	0.247	MF
GO0003682	0.541	0.156	0.242	MF
GO0003714	0.381	0.138	0.203	MF
GO0043229	0.924156	0.966667	0.944933	CC
GO0016021	0.973324	0.9	0.935227	CC
GO0005887	0.961538	0.897436	0.928382	CC
GO0031224	0.975753	0.885333	0.928347	CC
GO0005737	0.869208	0.988	0.924805	CC
GO0043231	0.871026	0.968	0.916956	CC
GO0005634	0.841852	0.933333	0.885236	CC
GO0031226	0.920765	0.838308	0.877604	CC
GO0031981	0.81331	0.897901	0.853515	CC
GO0005882	0.888889	0.813559	0.849558	CC
GO0016020	0.859516	0.828	0.843463	CC
GO0005654	0.763343	0.880372	0.817691	CC
GO0005743	0.776316	0.861314	0.816609	CC
GO0005829	0.727655	0.908136	0.807939	CC
GO0005886	0.9	0.713881	0.796209	CC
GO0032991	0.768501	0.819285	0.793081	CC
GO0031966	0.779487	0.791667	0.78553	CC
GO0071944	0.891362	0.695139	0.781116	CC
GO0005759	0.818182	0.742268	0.778378	CC
GO0005739	0.739051	0.803571	0.769962	CC
GO0005740	0.762136	0.773399	0.767726	CC
GO0005578	0.858974	0.690722	0.765714	CC
GO0005789	0.750958	0.777778	0.764133	CC
GO0034702	0.755814	0.764706	0.760234	CC
GO0043234	0.719726	0.750596	0.734837	CC
GO0031090	0.803672	0.674171	0.733247	CC
GO0097060	0.849057	0.633803	0.725806	CC
GO1902495	0.867647	0.621053	0.723926	CC
GO0031988	0.71459	0.721505	0.718031	CC
GO0031982	0.725789	0.696242	0.710709	CC
GO0009897	0.791667	0.633333	0.703704	CC
GO0034703	0.73913	0.666667	0.701031	CC
GO0098588	0.731449	0.665595	0.69697	CC
GO0005615	0.747508	0.644699	0.692308	CC
GO0070062	0.722137	0.658774	0.689002	CC
GO0005783	0.742547	0.641686	0.688442	CC
GO0042175	0.639731	0.736434	0.684685	CC
GO0031012	0.771739	0.591667	0.669811	CC
GO0012505	0.776882	0.566112	0.654958	CC
GO0019866	0.752137	0.578947	0.654275	CC
GO0005840	0.742857	0.571429	0.645963	CC
GO0045111	0.769231	0.519481	0.620155	CC
GO0031301	0.626866	0.591549	0.608696	CC
GO0045211	0.634615	0.578947	0.605505	CC
GO0005856	0.744949	0.501701	0.599593	CC
GO0005794	0.603261	0.566327	0.584211	CC
GO0000139	0.565476	0.56213	0.563798	CC
GO0016604	0.45	0.724138	0.555066	CC
GO0016607	0.740741	0.434783	0.547945	CC
GO0005925	0.854167	0.401961	0.546667	CC
GO0016323	0.458333	0.622642	0.528	CC
GO0030659	0.619048	0.45614	0.525253	CC
GO0005730	0.542735	0.494163	0.517312	CC
GO0005788	0.541667	0.481481	0.509804	CC
GO0005912	0.75	0.368852	0.494505	CC
GO0009986	0.672897	0.387097	0.491468	CC
GO0030055	0.787234	0.355769	0.490066	CC
GO0005774	0.645833	0.392405	0.488189	CC
GO0030054	0.664835	0.378125	0.482072	CC
GO0005681	0.468085	0.488889	0.478261	CC
GO0000790	0.454545	0.5	0.47619	CC
GO0016324	0.634146	0.376812	0.472727	CC
GO0016023	0.695946	0.35274	0.468182	CC
GO0030529	0.623077	0.366516	0.461538	CC
GO0031410	0.687898	0.341772	0.45666	CC
GO0005924	0.686275	0.339806	0.454545	CC
GO0010008	0.413223	0.49505	0.45045	CC
GO0005773	0.714286	0.3	0.422535	CC
GO0030135	0.653846	0.303571	0.414634	CC
GO0005764	0.625	0.310078	0.414508	CC
GO0005765	0.511111	0.343284	0.410714	CC
GO0030139	0.5	0.344828	0.408163	CC
GO0005874	0.493506	0.342342	0.404255	CC
GO0043235	0.314685	0.529412	0.394737	CC
GO0005815	0.435115	0.333333	0.377483	CC
GO0015630	0.683761	0.25641	0.37296	CC
GO0000228	0.722222	0.242991	0.363636	CC
GO0005911	0.462687	0.298077	0.362573	CC
GO0005768	0.55	0.26699	0.359477	CC
GO0042995	0.56701	0.25641	0.35313	CC
GO0030141	0.714286	0.232558	0.350877	CC
GO0005938	0.5	0.267857	0.348837	CC
GO0012506	0.419753	0.288136	0.341709	CC
GO0019867	0.733333	0.215686	0.333333	CC
GO0005667	0.433962	0.264368	0.328571	CC
GO0031253	0.447368	0.246377	0.317757	CC
GO0015629	0.325301	0.217742	0.26087	CC
GO0030016	0.277778	0.208333	0.238095	CC
GO0019898	0.6	0.140625	0.227848	CC
GO0005875	0.363636	0.163265	0.225352	CC
GO0000151	0.333333	0.160714	0.216867	CC
GO0000785	0.916667	0.107843	0.192982	CC
GO0030133	0.190476	0.156863	0.172043	CC
GO1990234	1	0.0909091	0.166667	CC
GO0005929	0.315789	0.104348	0.156863	CC
GO0043005	0.309859	0.101852	0.15331	CC
GO0005694	0.5625	0.0837209	0.145749	CC
GO0048471	0.382353	0.0833333	0.136842	CC
GO0045177	0.285714	0.0888889	0.135593	CC
GO0036477	0.375	0.0789474	0.130435	CC
GO0045121	0.333333	0.0625	0.105263	CC
GO0030424	0.217391	0.0588235	0.0925926	CC
