# Supplementary material for: Predicting human protein function with multi-task deep neural networks
Source: PLoS One. 2018 Jun 11;13(6):e0198216. doi: 10.1371/journal.pone.0198216 (PMC5995439; doi:10.1371/journal.pone.0198216)
Supplement: S6 Table — (XLSX) [file pone.0198216.s006.xlsx]

## Sheet: Sheet1
P04090	GO0010468
P04090	GO0010628
P04090	GO0051171
P04090	GO0009893
P04090	GO0019222
P04090	GO0051174
P04090	GO0031325
Q969J2	GO0005654
Q9C010	GO0051171
Q9C010	GO0009893
Q9C010	GO0019222
Q9C010	GO0050790
Q9C010	GO0043085
Q9C010	GO0051128
Q9C010	GO0031325
Q8IZT6	GO0006996
Q8IZT6	GO0043231
Q8IZT6	GO0043229
Q6P050	GO0008152
Q6P050	GO0019538
Q6P050	GO0044237
Q6P050	GO0005829
Q6P050	GO0043229
Q9UKT6	GO0003824
Q9UKT6	GO0016740
P57775	GO0003824
Q9P272	GO0003824
P48775	GO0046483
P48775	GO0006725
P48775	GO0034641
P80370	GO0009966
Q86UY6	GO0008152
Q86UY6	GO0044237
Q86UY6	GO0003824
Q86UY6	GO0016740
Q5SXM8	GO0005739
Q5SXM8	GO0005654
Q5SXM8	GO0043231
Q5SXM8	GO0043229
Q96L08	GO0005886
Q96L08	GO0016020
A6NDG6	GO0044281
A6NDG6	GO0008152
A6NDG6	GO0009058
A6NDG6	GO0044237
A6NDG6	GO0003824
Q3SXM5	GO0005739
Q3SXM5	GO0043231
Q3SXM5	GO0043229
P01589	GO0002682
A0AVI4	GO0006464
A0AVI4	GO0008152
A0AVI4	GO0044267
A0AVI4	GO0019538
A0AVI4	GO0044237
A0AVI4	GO0005783
A0AVI4	GO0043231
A0AVI4	GO0043229
Q01892	GO2001141
Q01892	GO0006355
Q01892	GO0051252
Q01892	GO1903506
Q01892	GO0006357
Q01892	GO0010468
Q01892	GO0045893
Q01892	GO0051171
Q01892	GO0009893
Q01892	GO0019222
Q01892	GO0031325
Q01892	GO0003700
Q01892	GO0001071
Q01892	GO0003677
Q9BPZ2	GO0005654
P49716	GO0005654
Q15546	GO0043231
Q15546	GO0043229
Q15546	GO0003824
Q15546	GO0016740
P53539	GO0005654
P53539	GO0043231
P53539	GO0043229
Q9P2U8	GO0006810
Q9UJT9	GO0003824
Q9UJT9	GO0016740
O43426	GO0006629
O43426	GO0044255
O43426	GO0006796
O43426	GO0019637
O43426	GO0008152
O43426	GO0044237
O43426	GO0003824
Q96I59	GO0005739
Q96I59	GO0043231
Q96I59	GO0043229
O15394	GO0005886
O15394	GO0016020
Q9UK76	GO0005634
Q9UK76	GO0043231
Q9UK76	GO0043229
P08910	GO0006629
P08910	GO0008152
P08910	GO0009056
P08910	GO0044237
P08910	GO0032502
P08910	GO0016020
P08910	GO0003824
P08910	GO0016787
P86790	GO0005829
Q9NR00	GO2001141
Q9NR00	GO0006355
Q9NR00	GO0051252
Q9NR00	GO1903506
Q9NR00	GO0010468
Q9NR00	GO0051171
Q9NR00	GO0019222
Q9NR00	GO0009966
Q9NR00	GO1902531
Q9NR00	GO0051716
Q6P5Q4	GO0043229
Q6P5Q4	GO0008092
P29536	GO0005829
P29536	GO0043229
P86791	GO0005829
Q9HAR2	GO0005887
Q9HAR2	GO0016021
Q9HAR2	GO0031224
Q9HAR2	GO0031226
Q68D10	GO2001141
Q68D10	GO0006355
Q68D10	GO0051252
Q68D10	GO1903506
Q68D10	GO0010468
Q68D10	GO0051171
Q68D10	GO0019222
Q68D10	GO0051128
Q68D10	GO0003677
Q68D10	GO0003676
Q68D10	GO0097159
Q6EKJ0	GO0005634
Q6EKJ0	GO0043231
Q6EKJ0	GO0043229
Q96LW7	GO0043229
Q9P0K9	GO0009966
Q05932	GO0006082
Q05932	GO0044281
Q05932	GO0008152
Q05932	GO0006807
Q05932	GO0009058
Q05932	GO0034641
Q05932	GO0044237
Q05932	GO0003824
O43314	GO0005829
O43314	GO0032549
O43314	GO0017076
O43314	GO0005524
O43314	GO0000166
O43314	GO0001882
O43314	GO0003824
O43314	GO0036094
O43314	GO0016772
O43314	GO0097159
O15263	GO0006952
O15263	GO0009607
O15263	GO0009605
O15263	GO0050896
Q9Y2N7	GO0005654
Q9Y2N7	GO0005829
Q53H96	GO0006082
Q53H96	GO0044281
Q53H96	GO0046483
Q53H96	GO0008152
Q53H96	GO0006807
Q53H96	GO0009058
Q53H96	GO0044237
Q53H96	GO0003824
Q96C36	GO0006082
Q96C36	GO0044281
Q96C36	GO0046483
Q96C36	GO0008152
Q96C36	GO0006807
Q96C36	GO0009058
Q96C36	GO0044237
Q96C36	GO0005739
Q96C36	GO0043231
Q96C36	GO0043229
Q96C36	GO0003824
Q86Y34	GO0007186
Q86Y34	GO0007166
Q86Y34	GO0007165
Q86Y34	GO0005886
Q86Y34	GO0016020
O60909	GO0043231
O60909	GO0043229
O60909	GO0005794
Q8NAX2	GO0005654
Q9NYG8	GO0034220
Q9NYG8	GO0055085
Q9NYG8	GO0006811
Q9NYG8	GO0006810
Q9NYG8	GO0050896
Q9NYG8	GO0051716
Q9NYG8	GO0005887
Q9NYG8	GO0016021
Q9NYG8	GO0031224
Q9NYG8	GO0031226
Q9NYG8	GO0022891
Q9NYG8	GO0005215
P43363	GO0005829
O15062	GO0005634
O15062	GO0043231
O15062	GO0043229
Q15916	GO0005634
Q15916	GO0043231
Q15916	GO0043229
P40225	GO0002684
P40225	GO0002682
Q9NPH2	GO0003824
O43252	GO0006082
O43252	GO0044281
O43252	GO0006139
O43252	GO0046483
O43252	GO0008152
O43252	GO0006807
O43252	GO0006725
O43252	GO0009058
O43252	GO0034641
O43252	GO0044237
O43252	GO0003824
A8MQT2	GO0043231
A8MQT2	GO0043229
A7E2F4	GO0043231
A7E2F4	GO0043229
Q9NWQ9	GO0005739
Q9NWQ9	GO0005829
Q9NWQ9	GO0043229
Q2Q1W2	GO0010468
Q2Q1W2	GO0019222
Q96QS3	GO0003700
Q96QS3	GO0001071
Q9NZU0	GO0005887
Q9NZU0	GO0016021
Q9NZU0	GO0031224
Q9NZU0	GO0031226
P57771	GO0009893
P57771	GO0051345
P57771	GO0019222
P57771	GO0050790
P57771	GO0043085
Q5T3F8	GO0005886
Q5T3F8	GO0016020
O43665	GO0007166
O43665	GO0009893
O43665	GO0019222
O43665	GO0050790
O43665	GO0007165
O43665	GO0043085
O43665	GO0005829
P35523	GO0034220
P35523	GO0055085
P35523	GO0006811
P35523	GO0006810
P35523	GO0005887
P35523	GO0016021
P35523	GO0031224
P35523	GO0031226
P35523	GO0015075
P35523	GO0022857
P35523	GO0022891
P35523	GO0005215
Q99578	GO0035556
Q99578	GO0007165
Q99578	GO0005886
Q99578	GO0043231
Q99578	GO0043229
Q9P2K8	GO0006464
Q9P2K8	GO0008152
Q9P2K8	GO0044267
Q9P2K8	GO0019538
Q9P2K8	GO0044237
Q9P2K8	GO0003824
Q9Y6X0	GO0005634
Q9Y6X0	GO0043231
Q9Y6X0	GO0043229
Q9BZE2	GO0006139
Q9BZE2	GO0046483
Q9BZE2	GO0008152
Q9BZE2	GO0016070
Q9BZE2	GO0006807
Q9BZE2	GO0006725
Q9BZE2	GO0034641
Q9BZE2	GO0044237
Q9BZE2	GO0003824
Q9HD23	GO0055085
Q9HD23	GO0006810
Q9HD23	GO0046907
Q9HD23	GO0051649
Q9HD23	GO0005739
Q9HD23	GO0043231
Q9HD23	GO0043229
Q9HD23	GO0005215
Q9UNI6	GO0008152
Q9UNI6	GO0044237
Q9UNI6	GO0005737
Q9UNI6	GO0003824
Q9P2K9	GO0005737
Q9HBG7	GO0032502
Q9HBG7	GO0005886
Q9HBG7	GO0016020
Q6PEY1	GO0005886
Q6PEY1	GO0016020
Q9BTL4	GO0005654
Q9BTL4	GO0005634
Q9BTL4	GO0043231
Q9BTL4	GO0043229
Q9H3H1	GO0003824
Q9H3H1	GO0016740
Q8N4L2	GO0008152
Q8N4L2	GO0044237
Q8N4L2	GO0016020
Q8N4L2	GO0031090
Q8N4L2	GO0098588
Q86T03	GO0008152
Q86T03	GO0044237
Q86T03	GO0016020
Q86T03	GO0031090
Q86T03	GO0098588
Q8TC05	GO0005634
Q8TC05	GO0043229
Q6IPU0	GO0043229
P40200	GO0007155
P52739	GO0005654
P52739	GO0043229
Q8IZ26	GO0005654
Q8WXE0	GO0005654
Q5T9A4	GO0005739
Q5T9A4	GO0043229
Q9BW92	GO0003824
Q9BW92	GO0016787
Q6ZT98	GO0006464
Q6ZT98	GO0008152
Q6ZT98	GO0044267
Q6ZT98	GO0044237
Q6ZT98	GO0003824
Q5TAP6	GO0043229
P12524	GO0005634
P12524	GO0043231
P12524	GO0043229
Q7Z5J1	GO0043231
Q7Z5J1	GO0043229
Q9UKA4	GO0043229
Q6PJE2	GO0005654
Q96KN8	GO0008152
Q96KN8	GO0044237
Q96KN8	GO0003824
Q96KN8	GO0016740
Q8N5G0	GO0016020
Q8N5G0	GO0031090
Q6P4F1	GO0043231
Q6P4F1	GO0043229
Q6P4F1	GO0005794
Q9Y2H2	GO0006629
Q9Y2H2	GO0044255
Q9Y2H2	GO0006796
Q9Y2H2	GO0019637
Q9Y2H2	GO0008152
Q9Y2H2	GO0009893
Q9Y2H2	GO0044237
Q9Y2H2	GO0019222
Q9Y2H2	GO0009966
Q9Y2H2	GO1902531
Q9Y2H2	GO0003824
Q9Y2H2	GO0016787
Q01543	GO0005634
Q01543	GO0043231
Q01543	GO0043229
Q9H987	GO0005829
Q6UW60	GO0008152
Q6UW60	GO0019538
O94952	GO0003824
O94952	GO0016740
Q8NEZ5	GO0003824
Q8NEZ5	GO0016740
O95264	GO0015075
O95264	GO0022857
O95264	GO0022891
O95264	GO0005216
O95264	GO0005215
Q99865	GO0005654
Q2NKQ1	GO0005829
Q2NKQ1	GO0031267
Q499Z4	GO0005654
Q9UII6	GO0008152
Q9UII6	GO0044237
Q9UII6	GO0003824
Q9UII6	GO0016787
Q9C0D9	GO0006629
Q9C0D9	GO0008152
Q9C0D9	GO0009058
Q9C0D9	GO0044237
A2A2V5	GO0043231
P30550	GO0005886
P30550	GO0016020
Q8WYR1	GO0005829
Q9H2D1	GO0006082
Q9H2D1	GO0044281
Q9H2D1	GO0008152
Q9H2D1	GO0006807
Q9H2D1	GO0044237
Q9H2D1	GO0005739
Q9H2D1	GO0043231
Q9H2D1	GO0043229
Q92837	GO0043231
Q92837	GO0043229
Q7Z3K6	GO0005654
P48426	GO0003824
P48426	GO0016740
Q7L4E1	GO0016021
Q7L4E1	GO0031224
Q9UPQ7	GO0005654
Q9UPQ7	GO0005634
Q9UPQ7	GO0005829
Q9UPQ7	GO0043231
Q9UPQ7	GO0043229
Q99990	GO0005634
Q99990	GO0043229
P55286	GO0005886
P55286	GO0016020
Q8N628	GO0005886
Q8N628	GO0016020
Q8N628	GO0043231
Q9Y6M4	GO0016310
Q9Y6M4	GO0006468
Q9Y6M4	GO0006796
Q9Y6M4	GO0006464
Q9Y6M4	GO0008152
Q9Y6M4	GO0044267
Q9Y6M4	GO0019538
Q9Y6M4	GO0044237
Q9Y6M4	GO0004672
Q9Y6M4	GO0003824
Q9Y6M4	GO0016740
Q9Y6M4	GO0016773
Q9Y6M4	GO0016301
Q9Y6M4	GO0016772
P78363	GO0006811
P78363	GO0006810
P78363	GO0005215
P78363	GO0017111
P78363	GO0003824
P78363	GO0016787
P78363	GO0016818
P78363	GO0016462
P78363	GO0016817
Q8N465	GO0003824
Q9HCP0	GO0016310
Q9HCP0	GO0006468
Q9HCP0	GO0006796
Q9HCP0	GO0006464
Q9HCP0	GO0008152
Q9HCP0	GO0044267
Q9HCP0	GO0019538
Q9HCP0	GO0044237
Q9HCP0	GO0005829
Q9HCP0	GO0004672
Q9HCP0	GO0003824
Q9HCP0	GO0016740
Q9HCP0	GO0016773
Q9HCP0	GO0016301
Q9HCP0	GO0016772
O00330	GO0003824
Q8IVL8	GO0031224
Q8IVL8	GO0003824
Q8IVL8	GO0016787
Q96P68	GO0005886
Q96P68	GO0016020
Q9P2D7	GO0032991
Q9P2D7	GO0043234
P01706	GO0031982
P01706	GO0031988
Q8IXQ9	GO0006464
Q8IXQ9	GO0008152
Q8IXQ9	GO0044267
Q8IXQ9	GO0019538
Q8IXQ9	GO0044237
Q8IXQ9	GO0003824
Q8IXQ9	GO0016740
Q96A57	GO0031982
Q96A57	GO0005783
Q96A57	GO0043231
Q96A57	GO0043229
Q6ZSB9	GO2001141
Q6ZSB9	GO0006355
Q6ZSB9	GO0051252
Q6ZSB9	GO1903506
Q6ZSB9	GO0006357
Q6ZSB9	GO0010468
Q6ZSB9	GO0051171
Q6ZSB9	GO0009893
Q6ZSB9	GO0019222
Q6ZSB9	GO0031325
Q6ZSB9	GO0005654
Q6ZSB9	GO0005634
Q6ZSB9	GO0043231
Q6ZSB9	GO0043229
Q6ZSB9	GO0003677
Q6ZSB9	GO0003676
Q6ZSB9	GO0097159
O75121	GO0005886
O75121	GO0016020
Q9Y471	GO0005737
Q8NFN8	GO0005886
Q8NFN8	GO0016020
Q92536	GO0005886
Q92536	GO0016020
Q9Y2G1	GO0043231
Q9Y2G1	GO0043229
P81172	GO0042592
P81172	GO0050896
P08048	GO0005654
P08048	GO0043229
Q9P127	GO0005634
Q9P127	GO0043229
P54868	GO0005739
P54868	GO0043231
P54868	GO0043229
Q9BXR0	GO0044281
Q9BXR0	GO0006139
Q9BXR0	GO0008152
Q9BXR0	GO0006807
Q9BXR0	GO0009058
Q9BXR0	GO0034641
Q9BXR0	GO0044237
Q9BXR0	GO0003824
Q9BXR0	GO0016740
P17010	GO0005654
P17010	GO0043229
Q969Q0	GO0005634
Q969Q0	GO0005829
Q969Q0	GO0043231
Q969Q0	GO0043229
Q8N392	GO0035556
Q8N392	GO0007165
Q8N392	GO0009966
Q8N392	GO1902531
P48029	GO0006811
P48029	GO0006810
Q92503	GO0005737
Q96SQ7	GO2001141
Q96SQ7	GO0006355
Q96SQ7	GO0051252
Q96SQ7	GO1903506
Q96SQ7	GO0010468
Q96SQ7	GO0010628
Q96SQ7	GO0045893
Q96SQ7	GO0051171
Q96SQ7	GO0031328
Q96SQ7	GO0010557
Q96SQ7	GO0009893
Q96SQ7	GO0019222
Q96SQ7	GO0007165
Q96SQ7	GO0031325
Q96SQ7	GO0032502
Q96SQ7	GO0005654
Q96SQ7	GO0005634
Q96SQ7	GO0043231
Q96SQ7	GO0043229
Q96SQ7	GO0003700
Q96SQ7	GO0001071
Q96SQ7	GO0003677
Q96SQ7	GO0003676
Q96SQ7	GO0097159
Q8NB78	GO0006464
Q8NB78	GO0008152
Q8NB78	GO0044267
Q8NB78	GO0019538
Q8NB78	GO0044237
Q8NB78	GO0003824
Q8NB78	GO0036094
Q8NB78	GO0097159
Q8N0X4	GO0003824
Q8N0X4	GO0016740
Q9Y2G4	GO0043231
Q9Y2G4	GO0043229
Q13609	GO0008152
Q13609	GO0009056
Q13609	GO0006807
Q13609	GO0044237
Q13609	GO0005783
Q13609	GO0043231
Q13609	GO0043229
Q8TEA8	GO0005829
Q8TEA8	GO0043229
Q9UNY5	GO0005634
Q9UNY5	GO0043231
Q9UNY5	GO0043229
Q8NFY4	GO0005886
Q8NFY4	GO0016020
Q9UBH6	GO0055085
Q9UBH6	GO0006811
Q9UBH6	GO0006810
Q9UBH6	GO0042592
Q9UBH6	GO0031224
Q9UBH6	GO0031226
Q9UBH6	GO0015075
Q9UBH6	GO0022857
Q9UBH6	GO0022891
Q9UBH6	GO0005215
Q9HCS4	GO0005654
Q86TJ5	GO0005634
Q86TJ5	GO0043231
Q86TJ5	GO0043229
Q9P0J6	GO0005739
Q9P0J6	GO0032991
Q9P0J6	GO0043231
Q9P0J6	GO0043229
Q8N554	GO0043229
O43593	GO0005654
O75394	GO0032991
Q02318	GO0005739
Q02318	GO0043231
Q02318	GO0043229
Q5GLZ8	GO0005829
Q9NPJ8	GO0005829
Q15034	GO0005829
Q9Y366	GO0009653
Q9Y366	GO0032502
Q53R12	GO0005886
Q53R12	GO0016020
Q53R12	GO0031090
Q9UI26	GO0043229
Q7Z713	GO0005739
Q7Z713	GO0005829
Q9UGM6	GO0005739
Q9UGM6	GO0043231
Q9UGM6	GO0043229
O95935	GO0032502
O95935	GO0048856
O95935	GO0005634
O95935	GO0043231
O95935	GO0043229
Q14574	GO0005886
Q14574	GO0016020
O94892	GO0005654
Q9H649	GO0008152
Q9H649	GO0034641
Q9H649	GO0044237
Q9H649	GO0003824
Q9H649	GO0016740
P49619	GO0008152
P49619	GO0044237
P49619	GO0003824
Q6T4R5	GO0043231
Q6T4R5	GO0043229
Q14494	GO0005634
Q14494	GO0005829
Q14494	GO0043231
Q14494	GO0043229
Q9Y6T7	GO0008152
Q9Y6T7	GO0044237
Q9Y6T7	GO0003824
A5LHX3	GO0008152
A5LHX3	GO0019538
A5LHX3	GO0003824
A5LHX3	GO0016787
O94913	GO0005654
O94913	GO0043231
O94913	GO0043229
P41223	GO2001141
P41223	GO0006355
P41223	GO0051252
P41223	GO1903506
P41223	GO0010468
P41223	GO0051171
P41223	GO0009893
P41223	GO0019222
P41223	GO0009966
P41223	GO0031325
P41223	GO0032991
E9PQ53	GO0005739
E9PQ53	GO0043231
E9PQ53	GO0043229
Q6IED9	GO0003824
Q6IED9	GO0016740
Q6ZPD8	GO0003824
Q6ZPD8	GO0016740
U3KPV4	GO0003824
U3KPV4	GO0016740
O75747	GO0008152
O75747	GO0034641
O75747	GO0044237
Q9Y2C4	GO0016020
Q9Y2C4	GO0031090
Q9Y2C4	GO0003824
A0PJY2	GO0005634
A0PJY2	GO0043231
A0PJY2	GO0043229
Q01432	GO0003824
O00180	GO0034220
O00180	GO0055085
O00180	GO0006811
O00180	GO0006810
O00180	GO0005887
O00180	GO0016021
O00180	GO0031224
O00180	GO0031226
O00180	GO0015075
O00180	GO0022857
O00180	GO0022891
O00180	GO0008324
O00180	GO0005215
P23109	GO0003824
P23109	GO0016787
Q96Q05	GO0032502
Q15842	GO0034220
Q15842	GO0055085
Q15842	GO0006811
Q15842	GO0006810
Q15842	GO0015075
Q15842	GO0022857
Q15842	GO0022891
Q15842	GO0005215
Q5W186	GO0002376
Q5W186	GO0009605
Q5W186	GO0050896
Q8TDQ1	GO0002684
Q8TDQ1	GO0002682
Q8TDQ1	GO0002376
Q8TDQ1	GO0007165
Q8WUB8	GO0005634
Q8WUB8	GO0043231
Q8WUB8	GO0043229
Q9UIL8	GO0005654
Q16534	GO0005634
Q16534	GO0043231
Q16534	GO0043229
P49798	GO0005737
Q08116	GO0009893
Q08116	GO0019222
Q08116	GO0050790
Q08116	GO0007165
Q08116	GO0043085
Q08116	GO0005829
O60675	GO0005654
Q9ULX9	GO0005634
Q9ULX9	GO0043231
Q9ULX9	GO0043229
Q8IW03	GO0005739
Q8IW03	GO0043231
Q8IW03	GO0043229
Q641Q2	GO0043229
Q53H82	GO0006139
Q53H82	GO0046483
Q53H82	GO0008152
Q53H82	GO0006807
Q53H82	GO0006725
Q53H82	GO0034641
Q53H82	GO0044237
Q53H82	GO0003824
Q19T08	GO0009893
Q19T08	GO0019222
Q19T08	GO0032268
Q19T08	GO0051246
Q19T08	GO0031325
Q19T08	GO0005886
Q19T08	GO0016020
Q9NQX3	GO0046483
Q9NQX3	GO0008152
Q9NQX3	GO0006807
Q9NQX3	GO0009058
Q9NQX3	GO0044237
Q9UET6	GO0003824
Q4G0W2	GO0008152
Q4G0W2	GO0044237
Q4G0W2	GO0003824
Q4G0W2	GO0016787
A8MT33	GO0043229
Q6PIF2	GO0005634
Q6PIF2	GO0043231
Q6PIF2	GO0043229
Q32P41	GO0044281
Q32P41	GO0006139
Q32P41	GO0046483
Q32P41	GO0008152
Q32P41	GO0016070
Q32P41	GO0006807
Q32P41	GO0006725
Q32P41	GO0034641
Q32P41	GO0044237
Q2M3C6	GO0005886
Q2M3C6	GO0016020
Q15858	GO0034220
Q15858	GO0055085
Q15858	GO0098655
Q15858	GO0006811
Q15858	GO0006812
Q15858	GO0030001
Q15858	GO0006810
Q15858	GO0005887
Q15858	GO0016021
Q15858	GO0031224
Q15858	GO0031226
Q15858	GO0015075
Q15858	GO0022890
Q15858	GO0022857
Q15858	GO0022891
Q15858	GO0008324
Q15858	GO0046873
Q15858	GO0015077
Q15858	GO0005215
Q15858	GO0015267
Q96EQ8	GO0006464
Q96EQ8	GO0008152
Q96EQ8	GO0009056
Q96EQ8	GO0044267
Q96EQ8	GO0019538
Q96EQ8	GO0044237
Q96EQ8	GO0009966
Q96EQ8	GO1902531
Q96EQ8	GO0003824
Q96EQ8	GO0016740
Q96EQ8	GO0043169
Q96EQ8	GO0046872
Q8TC41	GO0003824
Q8TC41	GO0016740
O75311	GO0055085
O75311	GO0006811
O75311	GO0006810
O75311	GO0005887
O75311	GO0016021
O75311	GO0031224
O75311	GO0031226
O75311	GO0032991
O75311	GO0043234
O75311	GO0015075
O75311	GO0022857
O75311	GO0022891
O75311	GO0005216
O75311	GO0005215
Q309B1	GO0016020
Q9UBY5	GO0005886
Q9UBY5	GO0016020
Q8N752	GO0005829
O95907	GO0022857
O95907	GO0005215
Q9NZ81	GO0005654
A5PLL7	GO0005783
A5PLL7	GO0043231
A5PLL7	GO0043229
P41440	GO0016020
O15121	GO0043231
O15121	GO0043229
Q1W209	GO0005634
Q1W209	GO0043231
Q1W209	GO0043229
P42357	GO0003824
Q86TG1	GO0005887
Q86TG1	GO0016021
Q86TG1	GO0031224
Q86TG1	GO0031226
A6NC51	GO0005887
A6NC51	GO0016021
A6NC51	GO0031224
Q9UH90	GO0003824
Q9NWW6	GO0003824
Q9NWW6	GO0016740
A2VDJ0	GO0005886
A2VDJ0	GO0016020
Q8IUX1	GO0005739
Q8IUX1	GO0043231
Q8IUX1	GO0043229
P86397	GO0005739
P86397	GO0043229
Q9Y225	GO0043231
O60245	GO0005886
O60245	GO0016020
Q9GZZ0	GO0005654
Q5TYM5	GO0005829
Q5TYM5	GO0043229
Q76EJ3	GO0043231
Q70Z44	GO0004888
Q70Z44	GO0038023
Q70Z44	GO0004872
Q70Z44	GO0004871
Q8WXA8	GO0004888
Q8WXA8	GO0038023
Q8WXA8	GO0004872
Q8WXA8	GO0004871
A5X5Y0	GO0004888
A5X5Y0	GO0038023
A5X5Y0	GO0004872
A5X5Y0	GO0004871
O95600	GO0005654
Q9BX46	GO0005654
P31274	GO0005654
P28358	GO0005654
P28358	GO0043229
Q8IWE2	GO0005654
Q8IWE2	GO0005634
Q8IWE2	GO0043231
Q8IWE2	GO0043229
Q9BU19	GO0005634
Q9BU19	GO0043231
Q9BU19	GO0043229
P0DI82	GO0043231
P0DI82	GO0043229
Q9Y5W7	GO0043231
Q9Y5W7	GO0043229
O60304	GO0005654
O60304	GO0005634
O60304	GO0043231
O60304	GO0043229
Q9HAW0	GO0010468
Q9HAW0	GO0050896
Q9HAW0	GO0051716
Q9HAW0	GO0097159
Q8TBZ5	GO0005634
Q8TBZ5	GO0043231
Q8TBZ5	GO0043229
Q9BTT6	GO0005829
O95267	GO0005829
O95267	GO0043229
Q9Y6I3	GO0005829
Q96LM6	GO0005737
Q6PHW0	GO0006082
Q6PHW0	GO0044281
Q6PHW0	GO0008152
Q6PHW0	GO0006807
Q6PHW0	GO0044237
Q6PHW0	GO0016021
Q6PHW0	GO0031224
Q6PHW0	GO0016020
Q6PHW0	GO0031090
Q6PHW0	GO0003824
Q6PHW0	GO0097159
Q8TEZ7	GO0005886
Q8TEZ7	GO0016020
Q8TEZ7	GO0043231
Q8TEZ7	GO0043229
Q5XKP0	GO0005739
O75439	GO0005739
O75439	GO0043231
O75439	GO0043229
O75553	GO0043229
P39877	GO0019222
P39877	GO0050790
P39877	GO0009966
P39877	GO0031325
O43613	GO0005887
O43613	GO0016021
O43613	GO0031224
O43613	GO0031226
O43613	GO0004888
O43613	GO0038023
O43613	GO0004872
O43613	GO0004871
P16260	GO0005739
P16260	GO0043231
P16260	GO0043229
O43614	GO0042592
O43614	GO0005887
O43614	GO0016021
O43614	GO0031224
O43614	GO0031226
O43614	GO0004888
O43614	GO0038023
O43614	GO0004872
O43614	GO0004871
Q96JB1	GO0032991
Q96JB1	GO0043234
Q9NVH0	GO0008152
Q9NVH0	GO0006807
Q9NVH0	GO0044237
Q9NVH0	GO0003824
Q9NVH0	GO0016787
Q8IWL2	GO0002376
Q8TDN1	GO0034220
Q8TDN1	GO0055085
Q8TDN1	GO0098655
Q8TDN1	GO0006811
Q8TDN1	GO0006812
Q8TDN1	GO0030001
Q8TDN1	GO0006810
Q8TDN1	GO0005886
Q8TDN1	GO0016020
Q8TDN1	GO0015075
Q8TDN1	GO0022890
Q8TDN1	GO0022857
Q8TDN1	GO0022891
Q8TDN1	GO0008324
Q8TDN1	GO0046873
Q8TDN1	GO0015077
Q8TDN1	GO0005216
Q8TDN1	GO0005215
Q8TDN1	GO0015267
Q8WVT3	GO0005634
Q8WVT3	GO0043231
Q8WVT3	GO0043229
Q3T8J9	GO0005654
O60682	GO0005654
P14867	GO0055085
P14867	GO0006811
P14867	GO0006810
P14867	GO0032991
P14867	GO0043234
P14867	GO0022857
P14867	GO0005215
Q6PJ69	GO0005829
Q6PJ69	GO0043231
Q6PJ69	GO0043229
P36959	GO0003824
P18505	GO0055085
P18505	GO0006811
P18505	GO0007166
P18505	GO0006810
P18505	GO0007165
P18505	GO0005886
P18505	GO0016020
P18505	GO0022857
P18505	GO0022891
P18505	GO0005215
Q8IVJ1	GO0055085
Q8IVJ1	GO0006811
Q8IVJ1	GO0006810
Q8IVJ1	GO0042592
Q8IVJ1	GO0005886
Q8IVJ1	GO0016020
Q8IVJ1	GO0015075
Q8IVJ1	GO0022857
Q8IVJ1	GO0005215
Q06416	GO0005654
Q06416	GO0043231
Q06416	GO0043229
Q6ZUM4	GO0005829
Q16877	GO0003824
Q16877	GO0016740
Q9BV35	GO0005739
Q9BV35	GO0043231
Q9BV35	GO0043229
Q9UFP1	GO0043231
Q9UFP1	GO0043229
Q9P2W7	GO0043231
Q9P2W7	GO0043229
Q8N0X2	GO0006996
Q8N0X2	GO0022607
Q8N0X2	GO0032502
P49247	GO0003824
P50219	GO0005634
P50219	GO0043231
P50219	GO0043229
Q8WXX7	GO2001141
Q8WXX7	GO0006355
Q8WXX7	GO0051252
Q8WXX7	GO1903506
Q8WXX7	GO0006357
Q8WXX7	GO0010468
Q8WXX7	GO0010628
Q8WXX7	GO0045893
Q8WXX7	GO0051171
Q8WXX7	GO0031328
Q8WXX7	GO0010557
Q8WXX7	GO0009893
Q8WXX7	GO0019222
Q8WXX7	GO0031325
Q2I0M5	GO0032502
Q8N159	GO0005739
Q8N159	GO0043231
Q8N159	GO0043229
Q8N159	GO0003824
Q8N159	GO0016740
P55851	GO0050896
O95847	GO0005739
O95847	GO0043231
O95847	GO0043229
Q9BVK8	GO0016020
Q9BVK8	GO0031090
Q9BVK8	GO0098588
Q9HCX3	GO2001141
Q9HCX3	GO0006355
Q9HCX3	GO0051252
Q9HCX3	GO1903506
Q9HCX3	GO0006357
Q9HCX3	GO0010468
Q9HCX3	GO0051171
Q9HCX3	GO0019222
P09172	GO0008152
P09172	GO0006807
P09172	GO0009058
P09172	GO0044237
P09172	GO0016020
P09172	GO0043169
Q13572	GO0003824
Q9NY28	GO0043231
Q9NY28	GO0043229
Q96GF1	GO0006508
Q96GF1	GO0006464
Q96GF1	GO0008152
Q96GF1	GO0009056
Q96GF1	GO0044267
Q96GF1	GO0019538
Q96GF1	GO0044237
Q96GF1	GO0005783
Q96GF1	GO0043231
Q96GF1	GO0043229
Q9NV58	GO0003824
Q6ZRF8	GO0010468
Q6ZRF8	GO0019222
Q8WVB3	GO0003824
Q96AG3	GO0005739
Q96AG3	GO0016020
Q96AG3	GO0031090
Q96AG3	GO0098588
Q96AG3	GO0043231
Q96AG3	GO0043229
P43629	GO0006952
P43629	GO0050896
Q96RJ0	GO0044281
Q96RJ0	GO0008152
Q96RJ0	GO0044237
Q16619	GO0051171
Q16619	GO0009893
Q16619	GO0019222
Q16619	GO0032268
Q16619	GO0009966
Q16619	GO1902531
Q16619	GO0051246
Q16619	GO0031325
Q8TCY9	GO0005829
P0CG13	GO0032991
Q69YQ0	GO0043229
Q9C0H6	GO0043229
P20264	GO0005634
P20264	GO0043231
P20264	GO0043229
P81534	GO0006952
P81534	GO0009605
P81534	GO0050896
Q8TEA1	GO0003824
Q8NCN5	GO0003824
Q8NCN5	GO0016787
Q14693	GO0003824
Q92539	GO0003824
Q9BQK8	GO0003824
Q5T7N3	GO0005829
Q5T7N3	GO0043229
P43487	GO0005737
Q9NYW8	GO0005654
P56377	GO0043229
P49326	GO0005783
P49326	GO0043231
P20916	GO0005886
P20916	GO0016020
P41247	GO0005739
P41247	GO0043231
P41247	GO0043229
P41247	GO0003824
Q7Z6Z6	GO0003824
Q7Z6Z6	GO0016787
P57103	GO0031224
P57103	GO0031226
Q9BUU2	GO0043229
Q13948	GO0043231
Q13948	GO0043229
Q13948	GO0005794
P10696	GO0005886
P10696	GO0016020
Q9H4Q4	GO0051171
Q9H4Q4	GO0019222
Q9H4Q4	GO0051246
Q9H4Q4	GO0005634
Q9H4Q4	GO0043229
Q53GS9	GO0005654
O43731	GO0005783
O43731	GO0043231
O43731	GO0043229
P48448	GO0003824
P46721	GO0005886
P46721	GO0016020
Q9H2S9	GO0005654
Q8WWF5	GO0016020
Q99612	GO0005634
Q99612	GO0043231
Q99612	GO0043229
Q86UW7	GO0043231
Q86UW7	GO0043229
Q9BZW4	GO0016020
Q9BZW4	GO0031090
Q9BZW4	GO0098588
P51512	GO0008152
P51512	GO0019538
P51512	GO0016021
P51512	GO0031224
P51512	GO0003824
P51512	GO0016787
P51512	GO0043169
P51512	GO0046872
Q9BPW4	GO0043231
Q9BPW4	GO0043229
Q9Y619	GO0022857
Q9Y619	GO0005215
P08686	GO0006629
P08686	GO0008152
P08686	GO0009058
P08686	GO0016491
P08686	GO0003824
P08686	GO0097159
Q99542	GO0008233
Q99542	GO0003824
Q99542	GO0016787
Q9BRS2	GO0006139
Q9BRS2	GO0046483
Q9BRS2	GO0008152
Q9BRS2	GO0016070
Q9BRS2	GO0006725
Q9BRS2	GO0034641
Q9BRS2	GO0044237
Q9BVS4	GO0006139
Q9BVS4	GO0008152
Q9BVS4	GO0006725
Q9BVS4	GO0044237
Q9UH65	GO0005737
O75431	GO0005739
Q9BZQ6	GO0003824
Q9BZQ6	GO0016787
Q8WWV3	GO0031966
Q8WWV3	GO0031090
Q7Z4G4	GO0003824
Q8NBI6	GO0006464
Q8NBI6	GO0008152
Q8NBI6	GO0044267
Q8NBI6	GO0019538
Q8NBI6	GO0044237
Q8NBI6	GO0016021
Q8NBI6	GO0031224
Q8NBI6	GO0003824
Q8NBI6	GO0016740
Q8NBI6	GO0043169
Q8NBI6	GO0046872
Q9Y4G2	GO0043229
P49675	GO0036094
P49675	GO0097159
Q969M3	GO0005783
Q969M3	GO0043231
Q969M3	GO0043229
Q969M3	GO0005794
Q96JN0	GO0005654
Q12980	GO0050896
Q12980	GO0051716
O60513	GO0043231
O60513	GO0043229
O60513	GO0005794
P35498	GO0005886
P35498	GO0016020
Q8N228	GO0005654
Q9BYV9	GO0005634
Q9BYV9	GO0005829
Q9BYV9	GO0043231
Q9BYV9	GO0043229
Q8NA42	GO0005634
Q8NA42	GO0043231
Q8NA42	GO0043229
Q8NF99	GO0043229
Q9NX55	GO0005654
Q9NX55	GO0043229
Q76N89	GO0005829
P09455	GO0005829
Q5U5R9	GO0003824
Q5U5R9	GO0016740
Q9UQV4	GO0019222
Q9UQV4	GO0050896
Q9UQV4	GO0005886
Q9UQV4	GO0016020
Q9UQV4	GO0031982
Q9UQV4	GO0043231
P19622	GO0005634
P19622	GO0043231
P19622	GO0043229
Q6UVY6	GO0016020
Q9Y2R5	GO0034645
Q9Y2R5	GO0009059
Q9Y2R5	GO0008152
Q9Y2R5	GO0009058
Q9Y2R5	GO0044267
Q9Y2R5	GO0006996
Q9Y2R5	GO0019538
Q9Y2R5	GO0044237
Q9Y2R5	GO0032991
Q7Z4Y8	GO0005739
Q7Z4Y8	GO0043231
Q7Z4Y8	GO0043229
P36021	GO0006810
P36021	GO0005887
P36021	GO0016021
P36021	GO0031224
P36021	GO0031226
P36021	GO0005886
P36021	GO0016020
P36021	GO0022857
P36021	GO0005215
Q9HCI6	GO0003824
Q9HCI6	GO0016740
Q86TL2	GO0007165
Q86TL2	GO0016020
Q9UP52	GO0042592
Q9UP52	GO0016021
Q9UP52	GO0031224
Q9UP52	GO0043229
Q96Q77	GO0043169
Q96Q77	GO0046872
A0PJX0	GO0043169
A0PJX0	GO0046872
Q8WVE7	GO0016020
Q8WVE7	GO0031090
Q8WVE7	GO0098588
Q4V9L6	GO0005886
Q4V9L6	GO0016020
B9EJG8	GO0005887
B9EJG8	GO0016021
B9EJG8	GO0031224
Q8TB52	GO0003824
Q86TS9	GO0032991
Q96EL3	GO0032991
Q5MY95	GO0003824
Q5MY95	GO0016787
Q96N28	GO0006810
Q6ZRY4	GO0003676
Q6ZRY4	GO0097159
Q9H4H8	GO0019222
Q9H4H8	GO0005737
Q6ZRV2	GO0006996
P52569	GO0005886
P52569	GO0016020
P57682	GO0005654
Q9NQZ7	GO0003824
Q9NQZ7	GO0016787
P09067	GO0005634
P09067	GO0005829
P09067	GO0043231
P09067	GO0043229
O95881	GO0009966
O95881	GO0003824
P17481	GO0005654
P0C7P3	GO0003824
Q96S06	GO0008152
Q96S06	GO0044237
Q8N3J5	GO0005739
Q8N3J5	GO0043231
Q8N3J5	GO0043229
O95870	GO0008152
O95870	GO0044237
O95870	GO0003824
Q6UWY2	GO0008152
Q6UWY2	GO0003824
Q6UWY2	GO0016787
P30301	GO0006810
P30301	GO0005886
P30301	GO0016020
P30301	GO0022857
P30301	GO0022891
P30301	GO0005215
P49662	GO0050896
P49662	GO0051716
P49662	GO0005829
Q9Y2D0	GO0005739
Q9Y2D0	GO0043231
Q9Y2D0	GO0043229
Q16670	GO0005654
Q99608	GO0005829
Q96JQ0	GO0032502
Q8NFP7	GO0005829
Q6UXV4	GO0043231
Q6UXV4	GO0043229
P23378	GO0005739
P23378	GO0043231
P23378	GO0043229
Q6QNK2	GO0007166
Q6QNK2	GO0007165
Q6QNK2	GO0005886
Q6QNK2	GO0016020
Q6QNK2	GO0004888
Q6QNK2	GO0038023
Q6QNK2	GO0004872
Q6QNK2	GO0004871
O60242	GO0032502
O60242	GO0005886
O60242	GO0016020
Q02108	GO0044281
Q02108	GO0006139
Q02108	GO0006796
Q02108	GO0046483
Q02108	GO0008152
Q02108	GO0006807
Q02108	GO0006725
Q02108	GO0009058
Q02108	GO0034641
Q02108	GO0044237
Q02108	GO0003824
P15088	GO0003824
P15088	GO0016787
P49640	GO0005654
O95622	GO0044281
O95622	GO0006139
O95622	GO0006796
O95622	GO0046483
O95622	GO0019637
O95622	GO0008152
O95622	GO0006807
O95622	GO0006725
O95622	GO0009058
O95622	GO0034641
O95622	GO0044237
O95622	GO0042592
O95622	GO0016021
O95622	GO0031224
O95622	GO0003824
Q9H7B4	GO0003824
Q9H7B4	GO0016740
Q5TYW1	GO2001141
Q5TYW1	GO0006355
Q5TYW1	GO0051252
Q5TYW1	GO1903506
Q5TYW1	GO0010468
Q5TYW1	GO0051171
Q5TYW1	GO0045892
Q5TYW1	GO1903507
Q5TYW1	GO0010629
Q5TYW1	GO0009890
Q5TYW1	GO0031324
Q5TYW1	GO0019222
Q5TYW1	GO0050896
Q5TYW1	GO0000975
Q5TYW1	GO0003677
Q5TYW1	GO0003676
Q5TYW1	GO0097159
O60503	GO0044281
O60503	GO0006139
O60503	GO0006796
O60503	GO0019637
O60503	GO0006807
O60503	GO0006725
O60503	GO0034641
O60503	GO0005887
O60503	GO0016021
O60503	GO0031224
O60503	GO0031226
O60503	GO0003824
Q96PN6	GO0044281
Q96PN6	GO0008152
Q96PN6	GO0006807
Q96PN6	GO0009058
Q96PN6	GO0034641
Q96PN6	GO0044237
Q96PN6	GO0050896
Q96PN6	GO0003824
Q15031	GO0006139
Q15031	GO0046483
Q15031	GO0008152
Q15031	GO0016070
Q15031	GO0006807
Q15031	GO0034641
Q15031	GO0044237
Q15031	GO0003824
Q8NCC5	GO0055085
Q8NCC5	GO0006811
Q8NCC5	GO0006810
Q8NCC5	GO0016021
Q8NCC5	GO0031224
Q8NCC5	GO0015075
Q8NCC5	GO0022857
Q8NCC5	GO0022891
Q8NCC5	GO0005215
Q9Y6H6	GO0005737
Q9UNG2	GO0051171
Q9UNG2	GO0009893
Q9UNG2	GO0019222
Q9UNG2	GO0032268
Q9UNG2	GO0009966
Q9UNG2	GO0051246
Q9UNG2	GO0031325
Q00266	GO0044281
Q00266	GO0006139
Q00266	GO0046483
Q00266	GO0008152
Q00266	GO0006807
Q00266	GO0006725
Q00266	GO0009058
Q00266	GO0034641
Q00266	GO0044237
Q00266	GO0003824
Q9NR21	GO0003824
Q8NA29	GO0006811
Q8NA29	GO0006810
Q8NA29	GO0005215
Q96KN2	GO0008152
Q96KN2	GO0019538
Q96KN2	GO0003824
Q96KN2	GO0016787
Q2TB90	GO0005739
Q7Z7B0	GO0043229
Q5BKX8	GO0010468
Q5BKX8	GO0019222
Q8IYE1	GO0006996
Q8IYE1	GO0043229
Q8WWP7	GO0043231
Q8WWP7	GO0043229
Q86V24	GO0031224
Q86V24	GO0031226
Q6AZY7	GO0043231
Q6AZY7	GO0043229
Q86SK9	GO0044281
Q86SK9	GO0016020
Q86SK9	GO0031090
Q9NSP4	GO0005829
O15091	GO0005739
O15091	GO0043231
O15091	GO0043229
Q9H2C2	GO0016020
Q9H2C2	GO0031090
Q9H2C2	GO0098588
Q9NX01	GO0005829
Q96SL1	GO0043231
Q96SL1	GO0043229
Q96NL1	GO0051716
Q9HBU9	GO0005886
Q9HBU9	GO0016020
Q6PI78	GO0016020
Q6P5X7	GO0005739
Q6P5X7	GO0043231
Q6P5X7	GO0043229
O75762	GO0034220
O75762	GO0055085
O75762	GO0006811
O75762	GO0006810
O75762	GO0050896
O75762	GO0005887
O75762	GO0016021
O75762	GO0031224
O75762	GO0015075
O75762	GO0022857
O75762	GO0022891
O75762	GO0005215
Q9BU70	GO0008152
O94759	GO0055085
O94759	GO0006811
O94759	GO0006810
O94759	GO0042592
O94759	GO0005887
O94759	GO0016021
O94759	GO0031224
O94759	GO0031226
O94759	GO0003824
O94759	GO0016787
O94759	GO0043169
O14548	GO0005739
O14548	GO0043231
O14548	GO0043229
Q58HT5	GO0003824
Q58HT5	GO0016740
Q6E213	GO0003824
Q6E213	GO0016740
P24462	GO0006629
P24462	GO0044255
P24462	GO0008152
P24462	GO0044237
P24462	GO0016491
P24462	GO0003824
Q92784	GO0005654
Q96D42	GO0004872
Q9H1I8	GO2001141
Q9H1I8	GO0006355
Q9H1I8	GO0051252
Q9H1I8	GO1903506
Q9H1I8	GO0010468
Q9H1I8	GO0051171
Q9H1I8	GO0019222
Q14541	GO0097159
P22612	GO0005829
P22612	GO0004672
P22612	GO0003824
P22612	GO0016740
P22612	GO0016301
P22612	GO0016772
Q02386	GO0005654
Q9UEE9	GO0005654
B2CW77	GO0005634
B2CW77	GO0043231
B2CW77	GO0043229
Q6UW78	GO0032991
Q6UW78	GO0043234
Q16831	GO0003824
Q96KN3	GO0005654
Q96KN3	GO0005634
Q96KN3	GO0043231
Q96KN3	GO0043229
Q9UBU7	GO0005634
Q9UBU7	GO0043231
Q9UBU7	GO0043229
P48728	GO0019752
P48728	GO0006082
P48728	GO0044281
P48728	GO0008152
P48728	GO0009056
P48728	GO0006807
P48728	GO0044237
P48728	GO0005739
P48728	GO0043231
P48728	GO0043229
P48728	GO0003824
P78334	GO0022857
P78334	GO0022891
P78334	GO0005215
A9YTQ3	GO0005654
A9YTQ3	GO0005829
P37058	GO0005783
P37058	GO0043231
P37058	GO0043229
P37058	GO0016491
P37058	GO0003824
A6NHQ2	GO0043229
Q9P2J9	GO0003824
Q9P2J9	GO0016787
P31270	GO0005654
Q6NUI2	GO0003824
P40205	GO0010468
P40205	GO0031324
P40205	GO0019222
P40205	GO0050790
Q7L3S4	GO0005634
Q7L3S4	GO0043231
Q7L3S4	GO0043229
Q6ZRP7	GO0043231
Q6ZRP7	GO0043229
Q6N022	GO0032502
Q6N022	GO0048856
Q6N022	GO0005886
Q6N022	GO0016020
P30414	GO0005654
P30414	GO0043229
P58005	GO0071310
P58005	GO0010033
P58005	GO0050896
P58005	GO0051716
P58005	GO0005737
Q9Y2I6	GO0005829
Q9H3L0	GO0044281
Q9H3L0	GO0046483
Q9H3L0	GO0008152
Q9H3L0	GO0006807
Q9H3L0	GO0006725
Q9H3L0	GO0044237
Q9H3L0	GO0005739
Q9H3L0	GO0043231
Q9H3L0	GO0043229
Q9H3L0	GO0005737
Q6ZN28	GO0005739
Q6ZN28	GO0043229
Q9Y6P5	GO0008152
Q9Y6P5	GO0044237
Q9Y6P5	GO0050896
Q9Y6P5	GO0051716
Q9Y6P5	GO0043231
Q9Y6P5	GO0043229
Q9Y6P5	GO0005737
Q9NQV8	GO0005634
Q9NQV8	GO0043231
Q9NQV8	GO0043229
Q14003	GO0055085
Q14003	GO0006811
Q14003	GO0030001
Q14003	GO0006810
Q14003	GO0006461
Q14003	GO0022607
Q14003	GO0005886
Q14003	GO0016020
Q14003	GO0015075
Q14003	GO0022891
Q8TDR2	GO0005634
Q8TDR2	GO0043231
Q8TDR2	GO0043229
P48547	GO0022607
P35453	GO2001141
P35453	GO0006355
P35453	GO0051252
P35453	GO0045944
P35453	GO1903506
P35453	GO0006357
P35453	GO0010468
P35453	GO0010628
P35453	GO0051171
P35453	GO0031328
P35453	GO0010557
P35453	GO0009893
P35453	GO0019222
P35453	GO0031325
P35453	GO0005634
P35453	GO0043231
P35453	GO0043229
P35453	GO0003700
P35453	GO0001071
P35453	GO0003677
P35453	GO0003676
P35453	GO0097159
Q9Y5U5	GO0051171
Q9Y5U5	GO0002682
Q9Y5U5	GO0009893
Q9Y5U5	GO0019222
Q9Y5U5	GO0032268
Q9Y5U5	GO0009966
Q9Y5U5	GO1902531
Q9Y5U5	GO0051246
Q9Y5U5	GO0031325
Q9Y5U5	GO0051247
Q14728	GO0006811
Q14728	GO0006810
Q14728	GO0016020
Q14728	GO0031090
Q14728	GO0022857
Q14728	GO0005215
Q9BYH8	GO0043229
P15735	GO0005829
Q96M94	GO0006464
Q96M94	GO0008152
Q96M94	GO0044267
Q96M94	GO0019538
Q96M94	GO0044237
Q96N21	GO0043231
Q96N21	GO0043229
Q01954	GO0005654
P51684	GO0007165
P51684	GO0005886
P51684	GO0016020
P51684	GO0004930
P51684	GO0004888
P51684	GO0038023
P51684	GO0004872
P51684	GO0004871
Q96JP0	GO0005829
Q3KQU3	GO0043229
Q8N119	GO0032502
O14514	GO0004888
O14514	GO0038023
O14514	GO0004872
O14514	GO0004871
Q96HA1	GO0016020
Q7L099	GO0005829
Q7L099	GO0005737
Q9H1B5	GO0006082
Q9H1B5	GO0044281
Q9H1B5	GO0034645
Q9H1B5	GO0009059
Q9H1B5	GO0008152
Q9H1B5	GO0006807
Q9H1B5	GO0009058
Q9H1B5	GO0019538
Q9H1B5	GO0044237
Q7L8W6	GO0003824
Q9H2P9	GO0003824
Q17RB8	GO0003824
Q969S6	GO0005783
Q969S6	GO0043231
Q969S6	GO0043229
P46091	GO0005886
P46091	GO0016020
Q8N511	GO0016020
Q8N511	GO0031090
Q8N511	GO0098588
Q6UX72	GO0043231
Q6UX72	GO0043229
Q6UX72	GO0005794
Q14956	GO0009893
Q14956	GO0019222
Q14956	GO0007165
Q14956	GO0023052
Q14956	GO0031325
Q14956	GO0007154
Q14956	GO0016021
Q14956	GO0031224
Q14956	GO0005102
Q9BWK5	GO0005634
Q9BWK5	GO0043231
Q9BWK5	GO0043229
P12074	GO0005739
P12074	GO0043231
P12074	GO0043229
Q9NR82	GO0015075
Q9NR82	GO0022890
Q9NR82	GO0022857
Q9NR82	GO0022891
Q9NR82	GO0008324
Q9NR82	GO0005215
Q9NR82	GO0015267
